# Supplementary material for: Do Perioperative Antibiotics Improve Outcomes After Hypospadias Repair? A Systematic Review and Meta-Analysis of Pediatric Literature
Source: Children (Basel). 2026 Jan 30;13(2):194. doi: 10.3390/children13020194 (PMC12939412; doi:10.3390/children13020194)
Supplement: Supplementary file 1 [file children-13-00194-s001.zip]

Archive with 6 entries (5 files):
- children-4095801-supplementary - 副本/
- children-4095801-supplementary - 副本/PRISMA_2020_checklist_completed.pdf
- children-4095801-supplementary - 副本/Supplementary Figure S1.tiff
- children-4095801-supplementary - 副本/Supplementary Figure S2.tiff
- children-4095801-supplementary - 副本/Supplementary Figure S3.tiff
- children-4095801-supplementary - 副本/Table S1.docx
